# Supplementary material for: A Review of the Unintentional Release of Feral Genetically Modified Rapeseed into the Environment
Source: Biology (Basel). 2021 Dec 3;10(12):1264. doi: 10.3390/biology10121264 (PMC8698283; doi:10.3390/biology10121264)
Supplement: Supplementary file 1 [file biology-10-01264-s001.zip]

Archive with 1 entries (1 files):
- biology-1426964-supplementary.pdf
